# Supplementary material for: Johne’s Disease Control in Beef Cattle: Balancing Test-and-Cull Strategies with Economic and Epidemiological Trade-Offs
Source: Vet Sci. 2025 Dec 17;12(12):1210. doi: 10.3390/vetsci12121210 (PMC12737406; doi:10.3390/vetsci12121210)
Supplement: Supplementary file 1 [file vetsci-12-01210-s001.zip]

Archive with 3 entries (3 files):
- SupplementalFile1_AgentBasedModelDocumentation_16Nov2025.pdf
- SupplementalFile2_EconomicsSupplement_16Nov2025.pdf
- SupplementalFile3_EconomicSupplementalTables_16Nov2025.xlsx
