# Supplementary material for: Johne’s Disease Control in Beef Cattle: Balancing Test-and-Cull Strategies with Economic and Epidemiological Trade-Offs
Source: Vet Sci. 2025 Dec 17;12(12):1210. doi: 10.3390/vetsci12121210 (PMC12737406; doi:10.3390/vetsci12121210)
Supplement: Supplementary file 1 [file vetsci-12-01210-s001.zip › SupplementalFile3_EconomicSupplementalTables_16Nov2025.xlsx]

## Sheet: Title page
	Supplementary Material File 3
	Johne’s Disease Control in Beef Cattle: Balancing Test-and-Cull Strategies with Economic and Epidemiological Trade-offs
	Leigh Rosengren, Steven M. Roche, Kathy Larson, Cheryl L. Waldner*
	Tables S1 to S4

## Sheet: TableS1_Classes_Weights_Values
	Livestock Class	Production	Age Range	Average Weight	Market Value	Average Weight	Units	Market value
			(months)	(kg)	(per kg)	(lbs)
	Male Calves	Market	0 - <8	250	4.74932	550	cwt	215.878
	Heifer Calves	Market	0 - <8	273	4.05648	600.6	cwt	184.386
	Open Heifers	Market	8 - <12	386	n/a	849.2	cwt	n/a
					0	0		0
	Yearling Bulls	Market	12 - <24	818	2.09062	1799.6	cwt	95.028
	Mature Bulls	Market	≥24-72	955	2.09062	2100	cwt	95.028
	Yearling heifers	Market	12 - <24	432	3.56572	950.4	cwt	162.078
	Mature cows, young & BCS ≥2.5	Market	24 - <120	614	1.62356	1350	cwt	73.798
	Mature cows, young & BCS <2.5	Market	24 - <120	522.727	1.46	1150	cwt	66.2
	Mature cows, old & BCS ≥2.5	Market	120 - 144	614	1.46	1350	cwt	66.2
	Mature cows, old & BCS <2.5	Market	120 - 144	523	1.46	1159	cwt	66.2
					(per head)
	Yearling Bulls	Breeding	12 - <24		2980		head	2980
	Mature Bulls	Breeding	≥24		n/a		head	n/a
	Bred Heifers	Breeding	12 - <24		1976.85		head	1976.85
	Mature Cows	Breeding	≥24		1777.29		head	1777.29

## Sheet: TableS2_LivestockMarketPrices
	Livestock Class	Production Purpose	Units	Year					5 Year
				2017	2018	2019	2020	2021	Average
	Mature cows	Market	cwt	82.1823	73.7692	77.3462	69.0385	66.6538	73.798
	Yearling heifers	Market	cwt	171.222	160.08	160.875	153.753	164.46	162.078
				0	0	0	0	0	0
	Heifer Calves	Market	cwt	198.706	183.473	186.124	176.537	177.087	184.386
	Male Calves	Market	cwt	228.573	215.391	210.699	213.683	211.045	215.878
	Mature Bulls	Market	cwt	95.83	88.09	97.83	95.24	98.15	95.028
	Yearling Bulls	Market	cwt	95.83	88.09	97.83	95.24	98.15	95.028
	Mature Cows	Breeding	head	1820.36	1689.58	1894.58	1772.78	1709.17	1777.29
	Yearliing Heifers	Breeding	head	2030.43	2010.42	1989.5	1887.5	1966.39	1976.85
	Yearling Bulls	Breeding	head	3200	3100	3000	2800	2800	2980

## Sheet: TableS3_JD_Testing
	Test	Unit Cost	Units
		($)
	JD ELISA	13.5	head
	JD ELISA Volume Discount	10.5	head
	JD Fecal	46	head
	JD Fecal Volume Discount	37	head
	JD Fecal PCR pooled	62	test
	Shipping	25	event
	Veterinary Collection Blood	5	head
	Veterinary Collection Fecal	2.5	head
	Professional service Fee (spring visit if necessary)	167	event
	Mileage Fixed Cost	80	event

## Sheet: TableS4_VariableExpenses
	Annual Cost per AU	Year					5 Year
		2017	2018	2019	2020	2021	Average
	Average	582	580	588	666	852	653.6
	Min	500	500	507	479	654	528
	Max	1159	674	684	1159	1414	1018

## Sheet: TableS5_CanFaxDetails
			Year	Operations	HEAD	Cows to bull	Winter Days	Hfr Retention	Feed	Machinery	Fuel	VET	Other	Paid	Unpaid	Land Rent	Land Own	Feed Costs	LABOUR	TOTAL				AVG	MIN	MAX				Herd size	C:B	Winter Feed	Retained Heifers	Retained Heifers
AB1	AB	1	5 year	4	212	24	190	0.12	226	117	41	31	28	19	69	151	45	580	88	601.722	0.860832		5 year	692.106	521.429	1185.05	47		Median	275	25	160	0.125	0.858851
			2021						382.7	127.4	55.6	33.6	40	20.9	77.7	158.7	49.1	773.5	98.6	779.656	0.860832		2021	851.54	654.107	1414.09			Min	212	21	42	0.08	0.810716
			2020						177.4	119.1	39.2	32.4	37.8	18.6	69.1	154.8	47.4	537.9	87.7	566.428	0.860832		2020	665.793	479.115	1159.43			Max	376	27	190	0.19	0.892857
			2019						185.5	115.2	39.3	31.5	37.5	17.8	66.4	149.7	45	537.9	84.2	562.64	0.860832		2019	587.786	506.697	683.612
			2018						202.3	111.2	36.6	30.1	36.8	17.7	65.8	147.1	43.8	537.9	83.5	560.832	0.860832		2018	580.186	500.049	674.015
			2017						183.6	112	34.4	28.8	36.1	17.9	66.8	142.8	41.6	537.9	84.7	560.746	0.860832		2017	581.704	499.725	1159.43
AB2	AB	2	5 year	5	280	25	146	0.09	174	169	24	36	76	31	48	94	92	553	79	591.15	0.884956
			2021						273.4	175.5	31.7	38.5	79	33.2	51.2	95.5	94.1	670.2	84.4	701.858	0.884956		5 year AB	590.27	521.429	646.78	15
			2020						150.6	175.3	22.5	37.1	76.7	31.7	49	95.1	93.6	423.6	80.7	479.115	0.884956		2021 AB	714.295	654.107	779.656
			2019						149.6	169.4	22.6	36	76.1	30.5	47.1	93.4	91.9	537.9	77.6	576.549	0.884956		2020 AB	553.474	479.115	648.98
			2018						145.2	162.2	21.1	34.4	74.4	30	46.3	92.6	91	537.9	76.3	573.982	0.884956			567.051	561.964	576.549
			2017						149.3	161.7	20.4	33	72.5	30.7	47.5	91.7	90	537.9	78.2	574.425	0.884956			564.283	558.036	573.982
AB5	AB	5	5 year	3	221	25	184	0.08	190	131	17	21	33	15	55	75	80	493	70	521.429	0.892857			563.39	555	574.425
			2021						310.8	138.1	23.5	22.6	34.6	16.2	59.1	76.5	85.8	634.7	75.3	654.107	0.892857
			2020						164.1	136.6	16.9	21.8	33.7	25.7	57.1	75.9	83.6	477.1	82.8	519.375	0.892857		5 year MB	669.618	608.599	735.704	16
			2019						163.5	132.4	17	21.2	33.5	15.1	55.2	74.8	80	537.9	70.3	561.964	0.892857		2021 MB	817.429	754.505	895.046
			2018						166.2	126.1	15.8	20.2	32.7	14.4	52.5	74.1	78.1	537.9	66.9	558.036	0.892857		2020 MB	651.265	585.205	726.316
			2017						147.3	122.1	14.2	19.4	31.7	13.8	50.5	72.9	74.2	537.9	64.3	555	0.892857			617.795	574.036	654.684
AB9	AB	9	5 year	3	376	21	189	0.18	99	103	32	31	25	11	54	73	391	698	65	646.78	0.814585			606.664	565.945	638.941
			2021						145.7	111.5	44.9	33.8	27.1	12.4	59.7	75.4	402.4	779.9	72.1	721.559	0.814585			616.411	570.87	658.818
			2020						90.9	105.1	30.1	32.6	25	11.5	54	74.6	397.9	698.6	65.5	648.98	0.814585
			2019						87.5	102.3	29.9	31.7	24.5	11.1	52.2	73.2	390.7	537.9	63.3	515.551	0.814585		5 year SK	816.43	633.98	1185.05	16
			2018						86	97.2	27	30.3	23.8	10.6	49.6	72.5	386.9	537.9	60.2	511.885	0.814585		2021 SK	1022.89	797.596	1414.09
			2017						83.9	98.8	28.7	29	25	10.8	52.5	71	379	537.9	63.3	513.351	0.814585		2020 SK	792.64	618.9	1159.43
MB1	MB	1	5 year	4	320	24	60	0.13	230	84	34	25	46	65	105	138	181	667	170	735.704	0.853485			632.915	574.154	694.665
			2021						337.2	89.5	39.4	31.1	48.2	68	112.5	141	189.9	797	180.5	860.825	0.853485			622.578	568.546	683.612
			2020						207.3	86.4	33	28.3	46	66.4	108.4	138.5	182.7	647.9	174.8	726.316	0.853485			618.271	570.33	674.015
			2019						212.1	83.9	33.4	24.5	45.4	64.8	104.7	137.6	180.2	537.9	169.5	624.666	0.853485
			2018						199.5	79.5	32.5	22.3	43.5	61.3	99.2	136.6	177.5	537.9	160.5	615.107	0.853485
			2017						192.8	82.5	29.8	21.2	44.4	64.5	102.3	136.2	175.6	537.9	166.8	619.545	0.853485
MB2	MB	2	5 year	4	225	27	180	0.1	294	49	20	37	78	0	170	82	41	486	170	609.479	0.879479
			2021						446.7	49.2	20.1	45.6	81.8	0	173.5	83.3	45	644.3	173.5	759.342	0.879479
			2020						268.6	48	19.6	41.6	79.1	0	169.2	81.8	41.3	459.3	169.2	589.339	0.879479
			2019						270	48.8	20.3	36.1	77.6	0	170.4	81.5	40.1	537.9	170.4	654.684	0.879479
			2018						244.1	45	19.1	32.9	74.4	0	155.7	80.5	38.5	537.9	155.7	638.941	0.879479
			2017						238.7	52.9	23	31.3	74.7	0	179.9	81.4	37.9	537.9	179.9	658.818	0.879479
MB3A	MB	3A	5 year	4	270	27	150	0.1	393	69	41	18	25	31	61	89	122	714	92	724.691	0.879479
			2021						554.4	71.7	42.1	19.7	32.3	35.9	64.4	96.6	132.9	897.7	100.3	895.046	0.879479
			2020						357.3	70.3	40.9	19	24.4	35.3	63.3	90.8	123.8	683.1	98.6	704.199	0.879479
			2019						358.7	69.1	41.3	18.4	25.2	34.5	61.9	88.8	120.6	537.9	96.4	574.036	0.879479
			2018						346.8	64	39.7	17.6	24.4	31.5	56.5	86.4	116.9	537.9	88	565.945	0.879479
			2017						347	68	42.2	16.9	21	33.8	60.5	84.8	114.3	537.9	94.3	570.87	0.879479
MB3B	MB	3B	5 year	4	270	27	170	0.1	270	159	40	18	27	36	64	49	56	574	100	608.599	0.879479
			2021						415.2	168	40.6	19.7	33.9	37.7	67.6	50.8	58.3	732.9	105.3	754.505	0.879479
			2020						236.1	163.1	39.5	19	25.8	36.6	65.6	49.4	56.1	544.2	102.2	585.205	0.879479
			2019						236.2	160.5	40.1	18.4	26.7	36.1	64.7	48.9	55.3	537.9	100.8	577.906	0.879479
			2018						231.9	147.3	38	17.6	25.8	33.1	59.2	48.4	54.5	537.9	92.3	569.726	0.879479
			2017						230.2	153.8	41.2	16.9	22.3	34.7	62.2	47.9	53.8	537.9	96.9	573.156	0.879479
SK3	SK	3	5 year	5	245	27	150	0.13	202	129	71	23	70	0	249	248	461	1111	249	1185.05	0.856871
			2021						414.2	138.9	84.8	28.4	75.8	0	267.7	250.7	465.6	1354.2	267.7	1414.09	0.856871
			2020						163.1	133.2	60.4	25.7	70.6	0	258.2	249.4	463.1	1069.2	258.2	1159.43	0.856871
			2019						144.6	129.4	74.5	22.1	71.3	0	250.7	248.4	461.4	537.9	250.7	694.665	0.856871
			2018						144.3	123.5	75.9	20.1	69	0	239.8	247.4	459.5	537.9	239.8	683.612	0.856871
			2017						144.3	119.4	57.5	19	65.2	0	229.7	246.3	457.5	537.9	229.7	674.015	0.856871
SK7	SK	7	5 year	3	375	27	180	0.14	152	87	38	38	24	36	64	92	295	664	100	681.372	0.849591
			2021						263.1	92.2	42.4	40.6	26	38.1	67.7	94.3	300.4	792.4	105.8	797.596	0.849591
			2020						128.6	86.8	29.5	39.2	24.3	36.3	64.5	94.3	300.4	639.6	100.8	662.341	0.849591
			2019						125.2	87.3	39.5	38	24.6	36	63.9	91.6	295.1	537.9	99.9	574.154	0.849591
			2018						123.3	82.9	41.1	36.3	23.4	34.2	60.8	88.7	289.3	537.9	95	568.546	0.849591
			2017						121.6	87.2	35.1	34.8	23.4	35.5	63.1	85.5	282.9	537.9	98.6	570.33	0.849591
SK1A	SK	1A	5 year	4	350	23	42	0.19	406	107	38	24	77	0	212	113	44	708	212	765.315	0.810716
			2021						706.2	114.7	45.2	30	80.5	0	225.5	117.2	44.5	1027.8	225.5	1040.39	0.810716
			2020						346.1	112.3	33	27	76.5	0	223	114.8	44.1	650.3	223	729.887	0.810716
			2019						342.9	109	40	22.8	78.8	0	216.3	113	43.8	537.9	216.3	629.926	0.810716
			2018						323.7	101.3	39.4	20.6	76.3	0	200.8	111.1	43.4	537.9	200.8	615.576	0.810716
			2017						310.2	99.3	30.2	19.5	73.6	0	195.6	109	43	537.9	195.6	610.469	0.810716
SK1B	SK	1B	5 year	4	350	23	150	0.19	509	30	12	24	18	4	59	98	46	695	63	633.98	0.810716
			2021						751.4	31.5	14.1	30	19.9	3.8	61.1	98	45.6	940.6	64.9	839.496	0.810716
			2020						484.7	31.7	10.4	27	18.1	3.9	62.1	98	45.6	670.4	66	618.9	0.810716
			2019						497.3	31	12.6	22.8	18.9	3.8	60.5	98	45.6	537.9	64.3	506.697	0.810716
			2018						440.2	28.1	12.3	20.6	17.8	3.4	54.9	98	45.6	537.9	58.3	500.049	0.810716
			2017						369.8	28.7	9.9	19.5	16.5	3.5	55.5	98	45.6	537.9	59	499.725	0.810716
